# Supplementary material for: Skin lesion and mortality rate estimates for common bottlenose dolphin (Tursiops truncatus) in the Florida Panhandle following a historic flood
Source: PLoS One. 2021 Oct 7;16(10):e0257526. doi: 10.1371/journal.pone.0257526 (PMC8496785; doi:10.1371/journal.pone.0257526)
Supplement: S4 File — (XLSX) [file pone.0257526.s004.xlsx]

## Sheet: Winter 13-14
CatalogID	RMA-PVA only Extent	PVA (lunar/tattoo, dark & white fringe, cloudy wht spots, spotted, vesicular, conditional black spots) (don't include RMA-PVA!)			Orange Hue/Patch			Hyper-pigmentation			Hypo-pigmentation			Discolored Head and/or Nuchal patch			Extent for All Lesion Types
		Presence	Certainty	Extent	Presence	Certainty	Extent	Presence	Certainty	Extent	Presence	Certainty	Extent	Presence	Certainty	Extent	Extent L Side	Extent R Side	Extent Overall (Rating)	Overall Extent certainty
67	0	0	3	0	0	3	0	0	3	0	1	2	1	999	999	999	999	1	1	1
125	0	1	3	1	0	3	0	0	3	0	0	2	0	999	999	999	1	1	1	3
508	0	1	3	1	0	3	0	0	3	0	0	3	0	0	2	0	1	999	1	3
629	0	0	3	2	0	3	0	1	3	2	0	3	0	1	3	2	999	1	2	3
671	1	0	3	0	0	3	0	0	3	0	0	3	0	999	999	999	0	1	1	3
677	0	1	3	1	0	3	0	0	2	0	1	2	1	999	999	999	999	1	1	3
908	0	1	2	1	0	1	0	0	3	0	1	1	999	0	3	0	1	0	1	3
99	0	1	2	1	1	2	1	0	3	0	1	1	999	999	999	999	1	1	1	3
379	1	1	2	1	0	3	0	0	3	0	1	1	999	999	999	999	1	999	1	3
390	1	1	2	1	0	3	0	0	3	0	0	3	0	999	999	999	1	1	1	3
426	0	0	2	0	0	3	0	0	3	0	1	2	1	999	999	999	1	1	1	2
559	1	1	2	1	1	1	999	0	3	0	1	2	1	0	3	0	1	1	1	3
465	999	1	3	1	0	3	0	0	3	0	0	3	0	0	3	0	1	1	1	3
	8	9	Total		2	Total		1	Total		7	Total		1	Total
	4	0	certainty=1		1	certainty=1		0	certainty=1		3	certainty=1		0	certainty=1				12
	0	5	certainty=2		1	certainty=2		0	certainty=2		4	certainty=2		0	certainty=2				1
	0	4	certainty=3		0	certainty=3		1	certainty=3		0	certainty=3		1	certainty=3				0
	0	0	# of 999s		0	# of 999s		0	# of 999s		0	# of 999s		8	# of 999s				0
		9	certainty 2|3		1	certainty 2|3		1	certainty 2|3		4	certainty 2|3		1	certainty 2|3
																		Tot	13
			Extent= 0	3		Extent= 0	11		Extent= 0	12		Extent= 0	6		Extent= 0	4
			Extent= 1	9		Extent= 1	1		Extent= 1	0		Extent= 1	4		Extent= 1	0
			Extent= 2	1		Extent= 2	0		Extent= 2	1		Extent= 2	0		Extent= 2	1
			Extent= 3	0		Extent= 3	0		Extent= 3	0		Extent= 3	0		Extent= 3	0
			Extent= 4	0		Extent= 4	0		Extent= 4	0		Extent= 4	0		Extent= 4	0

## Sheet: Spring2014
CatalogID	RMA-PVA only Extent	PVA (lunar/tattoo, dark & white fringe, cloudy wht spots, spotted, vesicular, conditional black spots) (don't include RMA-PVA!)			Orange Hue/Patch			Hyper-pigmentation			Hypo-pigmentation			Discolored Head and/or Nuchal patch			Extent for All Lesion Types
		Presence	Certainty	Extent	Presence	Certainty	Extent	Presence	Certainty	Extent	Presence	Certainty	Extent	Presence	Certainty	Extent	Extent L Side	Extent R Side	Extent Overall (Rating)	Overall Extent certainty
629	0	1	3	1	0	2	0	0	3	0	0	3	0	0	2	0	1	1	1	3
670	1	0	3	0	0	3	0	0	2	0	0	2	0	999	999	999	1	1	1	3
671	1	1	3	1	0	2	0	0	3	0	1	3	1	999	999	999	1	1	1	3
672	0	1	2	1	0	3	0	0	3	0	0	2	0	999	999	999	1	999	1	3
675	0	1	3	1	0	3	0	0	3	0	1	2	1	999	999	999	1	1	1	3
681	1	1	3	1	0	3	0	0	3	0	0	3	0	999	999	999	1	0	1	3
682	0	0	3	0	0	3	0	0	3	0	1	3	1	999	999	999	1	1	1	3
683	1	1	3	1	0	3	0	0	3	0	1	1	999	999	999	999	1	1	1	3
488	1	0	3	0	0	3	0	0	3	0	1	3	1	0	3	0	999	1	1	3
685	999	1	3	1	0	3	0	0	3	0	0	3	0	999	999	999	999	1	1	3
686	0	1	3	1	1	2	1	0	3	0	0	3	0	0	3	0	1	999	1	3
687	0	0	3	0	1	3	2	0	3	0	0	3	0	0	3	0	2	999	2	2
12	999	0	3	0	1	3	1	0	3	0	1	3	1	0	3	0	1	1	1	3
426	999	0	2	0	0	2	0	0	3	0	1	3	2	999	999	999	2	2	2	2
482	0	1	3	1	0	2	0	1	2	1	1	3	1	999	999	999	999	1	1	2
483	0	1	2	1	0	3	0	1	3	2	0	3	0	1	3	2	999	2	2	3
537	2	1	2	2	0	3	0	1	3	2	1	2	1	999	999	999	999	3	3	3
645	0	1	3	1	0	3	0	1	3	2	0	3	0	1	3	2	999	2	2	2
647	999	1	3	1	0	3	0	1	1	999	0	3	0	999	999	999	999	1	1	2
650	0	1	3	3	0	2	0	1	1	999	0	2	0	999	999	999	999	3	3	2
657	1	1	3	3	1	2	1	0	2	0	1	2	1	0	3	0	2	3	3	2
663	1	1	3	1	0	3	0	1	3	2	0	3	0	999	999	999	2	999	2	3
664	0	1	3	4	0	3	0	0	3	0	0	2	0	0	3	0	4	4	4	3
666	1	0	3	0	1	1	999	0	3	0	0	3	0	999	999	999	999	1	1	3
668	999	1	3	1	1	1	999	1	1	999	1	1	999	999	999	999	999	1	1	3
		18	Total		6	Total		8	Total		11	Total		2	Total				16
		0	certainty=1		2	certainty=1		3	certainty=1		2	certainty=1		0	certainty=1				5
		3	certainty=2		2	certainty=2		1	certainty=2		3	certainty=2		0	certainty=2				3
		15	certainty=3		2	certainty=3		4	certainty=3		6	certainty=3		2	certainty=3				1
		0	# of 999s		0	# of 999s		0	# of 999s		0	# of 999s		16	# of 999s
		18	certainty 2|3		4	certainty 2|3		5	certainty 2|3		9	certainty 2|3		2	certainty 2|3			Tot	25
	11		Extent= 0	7		Extent= 0	19		Extent= 0	17		Extent= 0	14		Extent= 0	7
	8		Extent= 1	14		Extent= 1	3		Extent= 1	1		Extent= 1	8		Extent= 1	0
	1		Extent= 2	1		Extent= 2	1		Extent= 2	4		Extent= 2	1		Extent= 2	2
	0		Extent= 3	2		Extent= 3	0		Extent= 3	0		Extent= 3	0		Extent= 3	0
	0		Extent= 4	1		Extent= 4	0		Extent= 4	0		Extent= 4	0		Extent= 4	0

## Sheet: Summer2014
CatalogID	RMA-PVA only Extent	PVA (lunar/tattoo, dark & white fringe, cloudy wht spots, spotted, vesicular, conditional black spots) (don't include RMA-PVA!)			Orange Hue/Patch			Hyper-pigmentation			Hypo-pigmentation			Discolored Head and/or Nuchal patch			Extent for All Lesion Types
		Presence	Certainty	Extent	Presence	Certainty	Extent	Presence	Certainty	Extent	Presence	Certainty	Extent	Presence	Certainty	Extent	Extent L Side	Extent R Side	Extent Overall (Rating)	Overall Extent certainty
125	0	1	2	1	0	3	0	0	3	0	0	2	0	999	999	999	999	1	1	3
374	0	1	1	1	0	2	0	0	3	0	1	3	2	999	999	999	1	999	2	3
399	0	1	1	1	1	3	1	0	3	0	1	3	1	0	3	0	1	1	1	2
422	0	0	3	0	1	3	1	0	3	0	1	3	1	999	999	999	1	1	1	3
537	999	1	3	1	0	3	0	0	3	0	1	3	2	0	3	0	2	2	2	3
645	0	1	3	1	0	3	0	0	3	0	1	3	2	999	999	999	2	1	2	3
646	0	1	3	1	0	3	0	0	3	0	0	3	0	0	3	0	1	1	1	3
663	1	1	3	1	0	3	0	0	3	0	0	3	0	999	999	999	1	999	1	3
710	1	1	3	2	0	3	0	0	3	0	1	3	2	999	999	999	2	2	2	2
380	1	1	3	1	0	3	0	0	3	0	0	3	0	999	999	999	1	999	1	3
571	999	0	3	0	0	3	0	0	3	0	1	3	1	999	999	999	1	1	1	3
683	999	1	2	1	0	3	0	0	3	0	0	2	0	0	3	0	1	1	1	2
654	0	1	3	1	0	3	0	0	3	0	0	3	0	0	3	0	1	1	1	3
760	1	1	3	1	1	1	999	0	3	0	1	2	1	0	2	0	1	1	1	3
933	1	1	3	2	1	1	999	0	3	0	1	3	2	999	999	999	2	2	2	2
		13	Total		4	Total		0	Total		9	Total		0	Total				10
		2	certainty=1		2	certainty=1		0	certainty=1		0	certainty=1		0	certainty=1				5
		2	certainty=2		0	certainty=2		0	certainty=2		1	certainty=2		0	certainty=2				0
		9	certainty=3		2	certainty=3		0	certainty=3		8	certainty=3		0	certainty=3				0
		0	# of 999s		0	# of 999s		0	# of 999s		0	# of 999s		9	# of 999s
		13	certainty 2|3		3	certainty 2|3		0	certainty 2|3		9	certainty 2|3		0	certainty 2|3			Tot	15
	7		Extent= 0	2		Extent= 0	11		Extent= 0	15		Extent= 0	6		Extent= 0	6	excluded from extent but not prevalence
	5		Extent= 1	11		Extent= 1	2		Extent= 1	0		Extent= 1	4		Extent= 1	0	379
	0		Extent= 2	2		Extent= 2	0		Extent= 2	0		Extent= 2	5		Extent= 2	0	747
	0		Extent= 3	0		Extent= 3	0		Extent= 3	0		Extent= 3	0		Extent= 3	0	878
	0		Extent= 4	0		Extent= 4	0		Extent= 4	0		Extent= 4	0		Extent= 4	0		Tot	18
		excluded from extent but not prevalence			excluded from extent but not prevalence
		1	3	ID379	1	3	ID747
		1	3	ID878

## Sheet: Fall2014
CatalogID	RMA-PVA only Extent	PVA (lunar/tattoo, dark & white fringe, cloudy wht spots, spotted, vesicular, conditional black spots) (don't include RMA-PVA!)			Orange Hue/Patch			Hyper-pigmentation			Hypo-pigmentation			Discolored Head and/or Nuchal patch			Extent for All Lesion Types
		Presence	Certainty	Extent	Presence	Certainty	Extent	Presence	Certainty	Extent	Presence	Certainty	Extent	Presence	Certainty	Extent	Extent L Side	Extent R Side	Extent Overall (Rating)	Overall Extent certainty
367	999	1	3	1	0	2	0	0	3	0	0	3	0	999	999	999	1	999	1	3
465	0	0	3	0	1	2	2	0	3	0	0	3	0	999	999	999	2	999	2	2
470	999	1	1	999	1	3	2	1	3	1	0	3	0	999	999	999	1	2	2	3
482	999	0	2	0	0	3	0	0	3	0	1	3	1	999	999	999	1	1	1	3
650	999	1	3	3	0	3	0	0	3	0	0	3	0	0	3	0	2	3	3	3
660	1	1	2	1	1	1	999	0	3	0	0	2	0	999	999	999	1	1	1	2
662	0	1	2	2	1	1	999	0	3	0	0	2	0	999	999	999	2	1	2	2
677	0	1	3	1	1	2	2	0	3	0	0	3	0	0	3	0	1	2	2	2
707	1	0	2	0	0	2	0	1	3	3	0	2	0	0	3	0	2	3	3	3
842	999	1	2	1	1	1	999	0	3	0	0	3	0	999	999	999	0	1	1	3
376	999	1	3	2	1	2	2	0	3	0	0	3	0	999	999	999	2	1	2	2
892	999	0	2	0	1	2	2	0	3	0	1	3	2	999	999	999	2	999	2	2
940	0	0	3	0	0	3	0	1	3	2	0	3	0	999	999	999	3	0	2	3
943	0	0	3	0	0	3	0	1	3	1	1	3	2	999	999	999	999	3	3	2
511	999	1	2	1	1	1	999	0	3	0	1	2	2	0	3	0	2	999	2	2
513	0	0	3	0	1	3	3	0	3	0	0	3	0	999	999	999	3	999	3	2
559	1	1	3	1	0	2	0	0	3	0	0	3	0	999	999	999	2	999	2	2
645	0	1	3	1	0	3	0	0	3	0	0	3	0	999	999	999	1	1	1	3
944	1	1	3	1	0	3	0	0	3	0	0	3	0	999	999	999	1	999	1	3
629	0	0	3	0	1	3	2	1	3	1	0	3	0	1	3	1	3	999	3	2
634	0	0	3	0	1	3	2	1	3	2	0	3	0	1	3	2	999	3	3	2
663	999	1	2	1	0	3	0	0	3	0	0	3	0	0	3	0	999	1	1	3
670	0	1	3	1	1	3	2	0	3	0	0	3	0	0	3	0	2	2	2	3
699	0	0	3	0	1	3	2	0	3	0	0	3	0	999	999	999	2	2	2	3
763	1	1	3	1	0	3	0	0	3	0	0	3	0	999	999	999	1	1	1	3
855	1	1	3	1	0	3	0	0	3	0	0	3	0	999	999	999	1	1	1	3
877	1	1	3	1	0	3	0	0	3	0	0	3	0	0	3	0	1	999	1	3
950	0	1	3	1	1	3	2	0	3	0	0	3	0	0	3	0	2	2	2	3
951	0	1	3	1	1	3	2	1	3	1	1	3	1	1	3	1	3	1	3	2
		19	Total		16	Total		7	Total		5	Total		3	Total				10
		1	certainty=1		4	certainty=1		0	certainty=1		0	certainty=1		0	certainty=1				12
		5	certainty=2		4	certainty=2		0	certainty=2		1	certainty=2		0	certainty=2				7
		13	certainty=3		8	certainty=3		7	certainty=3		4	certainty=3		3	certainty=3				0
		0	# of 999s		0	# of 999s		0	# of 999s		0	# of 999s		18	# of 999s
		19	certainty 2|3		12	certainty 2|3		7	certainty 2|3		5	certainty 2|3		3	certainty 2|3			Tot	29
	13		Extent= 0	10		Extent= 0	13		Extent= 0	22		Extent= 0	24		Extent= 0	8	excluded from extent but not prevalence
	7		Extent= 1	15		Extent= 1	0		Extent= 1	4		Extent= 1	2		Extent= 1	2	390
	0		Extent= 2	2		Extent= 2	11		Extent= 2	2		Extent= 2	3		Extent= 2	1		Tot	30
	0		Extent= 3	1		Extent= 3	1		Extent= 3	1		Extent= 3	0		Extent= 3	0
	0		Extent= 4	0		Extent= 4	0		Extent= 4	0		Extent= 4	0		Extent= 4	0
		excluded from extent but not prevalence
		1	2	ID390
