# Supplementary material for: Skin lesion and mortality rate estimates for common bottlenose dolphin (Tursiops truncatus) in the Florida Panhandle following a historic flood
Source: PLoS One. 2021 Oct 7;16(10):e0257526. doi: 10.1371/journal.pone.0257526 (PMC8496785; doi:10.1371/journal.pone.0257526)
Supplement: S5 File — (XLSX) [file pone.0257526.s005.xlsx]

## Sheet: Winter13-14
CatalogID	At least 10% visible? (1,2, or 0 sides)	Skin lesions Present? (Overall) 1=yes; 0=no; 999= can't be determined	Certainty	RMA present? 1=yes; 0=no	Certainty	Are there RMA PVA? 1=yes; 0=no; 999=n/a	Certainty	Is RMA PVA the only thing present? 0=no; 1=maybe (uncertain about other); 2=yes; 999=no RMA PVA present to answer question	Retain for prevalence dataset? (presence = 1)	Indivs unable to score lesions	Presence = 0
20	2	1	2	0	2	0	2	999	0	0	1
67	2	1	2	1	3	0	2	999	1	0	0
125	2	1	3	0	2	0	3	999	1	0	0
151	0	0	3	0	3	0	3	999	0	0	1
206	2	0	3	1	3	0	2	999	0	0	1
362	2	0	3	1	2	0	3	999	0	0	1
366	1	0	3	0	2	0	2	999	0	0	1
367	2	1	1	1	2	0	2	999	0	0	1
368	2	1	1	1	2	0	3	999	0	0	1
392	2	0	3	0	3	0	3	999	0	0	1
393	1	0	1	0	1	0	2	999	0	1	0
398	2	0	2	1	2	0	2	999	0	0	1
419	1	0	1	0	1	0	1	999	0	1	0
422	1	0	3	0	3	0	3	999	0	0	1
424	2	0	1	1	1	0	1	999	0	1	0
497	1	0	1	0	1	0	1	999	0	1	0
498	0	0	2	1	3	0	2	999	0	0	1
499	0	999	999	999	999	999	999	999	0	1	0
503	2	0	3	0	3	0	3	999	0	0	1
504	2	0	3	0	2	0	2	999	0	0	1
506	1	1	1	1	1	0	1	999	0	0	1
508	1	1	3	0	2	0	2	999	1	0	0
509	2	0	3	0	2	0	2	999	0	0	1
510	1	0	3	0	3	0	3	999	0	0	1
513	2	0	2	0	2	0	2	999	0	0	1
565	1	0	3	0	3	0	3	999	0	0	1
576	2	0	3	0	3	0	3	999	0	0	1
577	2	1	1	1	1	0	2	999	0	0	1
607	1	1	1						0	0	1
624	2	1	1	1	1	0	2	999	0	0	1
627	1	0	2	1	2	1	1	1	0	0	1
657	1	0	2	0	2	0	2	999	0	0	1
688	0	999	999	999	999	999	999	999	0	1	0
696	1	0	3	0	3	0	3	999	0	0	1
711	1	0	3	0	2	0	2	999	0	0	1
726	0	999	999	999	999	999	999	999	0	1	0
729	2	0	2	0	3	0	3	999	0	0	1
731	1	0	3	0	3	0	3	999	0	0	1
735	1	1	1	1	1	0	2	999	0	0	1
750	0	999	999	999	999	999	999	999	0	1	0
763	1	1	1	1	2	1	1	1	0	0	1
784	1	0	2	1	1	0	2	999	0	0	1
785	1	0	3	0	3	0	3	999	0	0	1
786	1	0	2	1	2	0	3	999	0	0	1
788	2	0	2	1	3	0	2	999	0	0	1
789	1	1	1	1	3	1	2	2	0	0	1
796	1	0	2	0	2	0	3	999	0	0	1
8	2	1	2	1	2	0	2	999	0	0	1
364	1	999	999	999	999	999	999	999	0	1	0
373	2	1	1	0	2	0	2	999	0	0	1
376	1	1	1	1	1	0	2	999	0	0	1
382	1	1	1	0	2	0	2	999	0	0	1
384	1	1	1	0	2	0	2	999	0	0	1
389	2	1	1	1	1	0	3	999	0	0	1
404	2	1	1	0	3	0	3	999	0	0	1
406	2	1	2	1	2	1	1	0	0	0	1
413	1	0	2	1	1	0	2	999	0	0	1
417	2	1	1	1	3	1	1	0	0	0	1
421	2	0	3	1	1	0	3	999	0	0	1
423	1	1	1	1	3	1	1	1	0	0	1
439	2	0	3	0	3	0	3	999	0	0	1
441	1	0	3	0	3	0	3	999	0	0	1
451	2	0	2	0	2	0	3	999	0	0	1
456	999	999	999	999	999	999	999	999	0	1	0
457	2	1	1	1	1	1	1	1	0	0	1
458	1	1	2	1	2	1	2	1	0	0	1
468	2	1	1	1	1	1	1	1	0	0	1
474	2	0	2	0	2	0	3	999	0	0	1
475	1	0	2	0	2	0	2	999	0	0	1
476	2	1	1	1	2	0	3	999	0	0	1
482	1	1	1	1	3	1	1	1	0	0	1
489	0	0	3	0	3	0	3	999	0	0	1
491	0	0	2	0	2	0	2	999	0	0	1
496	2	1	1	1	3	1	1	1	0	0	1
500	1	1	1	1	2	1	1	1	0	0	1
501	2	0	3	0	3	0	3	999	0	0	1
516	2	1	1	0	2	0	3	999	0	0	1
518	2	0	1	1	3	1	1	1	0	1	0
536	2	0	1	1	1	0	2	999	0	1	0
537	2	1	1	1	3	1	1	1	0	0	1
541	1	0	2	1	2	0	2	999	0	0	1
546	1	0	2	0	2	0	2	999	0	0	1
547	999	999	999	999	999	999	999	999	0	1	0
552	2	1	1	0	2	0	2	999	0	0	1
558	2	0	3	0	3	0	3	999	0	0	1
573	1	0	2	0	2	0	2	999	0	0	1
574	1	0	2	1	2	0	2	999	0	0	1
575	1	999	999	999	999	999	999	999	0	1	0
581	2	0	2	0	2	0	3	999	0	0	1
614	999	999	999	999	999	999	999	999	0	1	0
629	1	1	3	1	3	0	2	999	1	0	0
642	2	0	2	0	2	0	2	999	0	0	1
652	2	1	1	1	2	0	2	999	0	0	1
654	999	999	999	999	999	999	999	999	0	1	0
670	2	0	3	1	3	1	3	2	0	0	1
671	1	0	2	1	3	1	2	2	1	0	0
673	1	0	3	1	2	0	3	999	0	0	1
674	999	999	999	999	999	999	999	999	0	1	0
677	1	1	2	0	2	0	2	999	1	0	0
699	2	0	2	0	2	0	2	999	0	0	1
705	1	1	1	0	2	0	2	999	0	0	1
706	1	1	1	1	1	0	2	999	0	0	1
790	1	999	999	999	999	999	999	999	0	1	0
791	2	0	2	0	2	0	2	999	0	0	1
792	2	1	1	1	1	1	1	1	0	0	1
794	1	0	2	1	1	0	2	999	0	0	1
795	2	0	2	0	2	0	2	999	0	0	1
797	1	0	2	0	2	0	2	999	0	0	1
798	2	1	1	0	2	0	2	999	0	0	1
799	1	1	1	1	1	1	1	1	0	0	1
800	2	1	1	1	1	1	1	1	0	0	1
801	2	0	2	1	2	0	2	999	0	0	1
802	2	0	3	0	3	0	3	999	0	0	1
804	2	0	3	0	3	0	3	999	0	0	1
805	2	0	3	0	2	0	3	999	0	0	1
806	2	0	3	1	2	0	3	999	0	0	1
807	1	0	3	0	2	0	3	999	0	0	1
808	2	0	3	0	3	0	3	999	0	0	1
817	1	0	3	0	2	0	2	999	0	0	1
818	1	0	2	0	2	0	3	999	0	0	1
821	2	1	1	1	3	0	3	999	0	0	1
823	1	0	2	0	2	0	3	999	0	0	1
824	1	1	1	1	2	1	1	1	0	0	1
825	1	1	1	1	1	0	2	999	0	0	1
826	1	0	2	0	2	0	3	999	0	0	1
828	999	999	999	999	999	999	999	999	0	1	0
842	1	0	2	0	3	0	3	999	0	0	1
844	1	0	2	0	2	0	2	999	0	0	1
849	1	999	999	999	999	999	999	999	0	1	0
855	2	1	1	1	2	0	2	999	0	0	1
878 (was 822)	2	1	1	1	3	0	2	999	0	0	1
882	1	0	2	1	1	0	1	999	0	0	1
903	1	1	1	0	1	0	1	999	0	0	1
908	2	1	2	1	2	0	2	999	1	0	0
933	0	999	999	999	999	999	999	999	0	1	0
952	1	0	2	0	2	0	3	999	0	0	1
989	2	0	2	0	2	0	3	999	0	0	1
990	0	999	999	999	999	999	999	999	0	1	0
99	2	1	3	1	2	0	2	999	1	0	0
168	2	0	1	999	999	999	999	999	0	1	0
379	1	1	3	1	2	1	2	0	1	0	0
380	2	0	2	1	3	0	3	999	0	0	1
383	1	999	999	999	999	999	999	999	0	1	0
388	1	1	1	0	1	0	1	999	0	0	1
390	2	1	3	1	2	1	2	0	1	0	0
409	1	1	1	1	1	1	1	1	0	0	1
415	1	0	2	0	2	0	2	0	0	0	1
426	2	1	2	1	2	0	2	0	1	0	0
428	1	1	1	1	1	0	2	0	0	0	1
448	1	1	2	0	2	0	2	0	0	0	1
479	0	999	999	999	999	999	999	999	0	1	0
507	1	0	2	0	2	0	2	999	0	0	1
555	2	1	1	1	3	0	2	999	0	0	1
563	0	999	999	999	999	999	999	999	0	1	0
637	2	0	1	0	1	0	1	999	0	1	0
650	1	0	2	0	2	0	2	999	0	0	1
682	1	1	2	0	2	0	2	999	0	0	1
755	1	999	999	999	999	999	999	999	0	1	0
827	1	0	2	0	2	0	2	999	0	0	1
868	2	999	999	999	999	999	999	999	0	1	0
869	2	0	2	0	2	0	2	999	0	0	1
559	2	1	3	1	3	1	3	0	1	0	0
465	2	1	3	1	2	1	1	0	1	0	0
626	1	1	1	0	2	0	3	999	0	0	1

## Sheet: Spring2014
CatalogID	At least 10% visible? (1,2, or 0 sides)	Skin lesions Present? (Overall) 1=yes; 0=no; 999= can't be determined	Certainty	RMA present? 1=yes; 0=no	Certainty	Are there RMA PVA? 1=yes; 0=no; 999=n/a	Certainty	Is RMA PVA the only thing present? 0=no; 1=maybe (uncertain about other); 2=yes; 999=no RMA PVA present to answer question	Retain for prevalence dataset? (presence = 1)	Indivs unable to score lesions	Presence = 0
8	0	999	999	999	999	999	999	999	0	1	0
389	0	1	2	1	3	0	3	999	0	0	1
429	1	0	3	0	3	999	999	999	0	0	1
452	0	0	3	1	2	0	3	999	0	0	1
497	?	0	3	1	1	0	3	999	0	0	1
498	1	0	3	1	2	0	3	999	0	0	1
511	2	1	2	1	2	0	2	999	0	0	1
513	1	1	2	0	3	999	999	999	0	0	1
540	1	0	3	1	3	0	3	999	0	0	1
573	1	1	1	1	1	0	3	999	0	0	1
585	1	0	2	0	3	999	999	999	0	0	1
599	0	0	2	1	2	1	1	1	0	0	1
629	2	1	3	1	2	0	2	0	1	0	0
634	0	999	999	999	999	999	999	999	0	1	0
635	1	0	3	0	3	999	999	999	0	0	1
637	2	0	3	0	3	999	999	999	0	0	1
649	2	0	3	0	3	999	999	999	0	0	1
651	2	0	3	0	3	999	999	999	0	0	1
670	2	1	3	1	3	1	2	0	1	0	0
671	2	1	3	1	3	1	3	0	1	0	0
672	1	1	3	1	3	0	2	0	1	0	0
673	1	0	2	1	3	1	1	1	0	0	1
674	2	0	3	0	2	0	3	999	0	0	1
675	2	1	3	0	2	999	999	999	1	0	0
676	2	0	3	0	3	999	999	999	0	0	1
678	1	1	1	1	2	0	3	999	0	0	1
679	2	0	3	1	3	0	3	999	0	0	1
680	2	0	3	0	3	999	999	999	0	0	1
681	2	1	3	1	3	1	2	0	1	0	0
682	1	1	3	1	1	0	1	0	1	0	0
683	2	1	3	1	2	1	1	999	1	0	0
684	0	0	1	0	1	999	999	999	0	1	0
689	0	999	999	999	999	999	999	999	0	1	0
690	1	0	2	0	2	999	999	999	0	0	1
691	2	1	3	0	3	999	999	999	0	0	1
692	1	0	3	1	2	999	999	999	0	0	1
693	2	0	3	1	2	0	3	999	0	0	1
694	1	0	2	0	2	999	999	999	0	0	1
695	0	999	999	999	999	999	999	999	0	1	0
755	1	0	3	1	1	0	3	999	0	0	1
756	2	1	3	1	2	0	3	999	0	0	1
366	1	999	999	999	999	999	999	999	0	1	0
367	2	1	1	1	3	0	3	999	0	0	1
375	2	1	1	1	2	0	3	999	0	0	1
404	1	1	2	1	2	0	3	999	0	0	1
474	1	0	3	1	2	0	3	999	0	0	1
487	1	1	1	0	2	999	999	999	0	0	1
488	1	1	2	1	3	1	2	1	1	0	0
500	1	1	1	0	2	999	999	999	0	0	1
503	1	0	3	1	3	0	3	999	0	0	1
506	999	999	999	999	999	999	999	999	0	1	0
548	1	1	2	1	2	1	1	1	0	0	1
592	999	999	999	999	999	999	999	999	0	1	0
627	1	1	1	1	1	1	1	0	0	0	1
641	2	1	1	1	1	0	3	999	0	0	1
648	2	0	3	1	1	0	3	999	0	0	1
677	1	1	1	1	2	0	2	1	0	0	1
685	1	1	3	1	1	1	1	0	1	0	0
686	1	1	3	1	1	0	3	999	1	0	0
687	1	1	3	1	1	0	3	999	1	0	0
688	1	0	2	1	3	1	1	2	0	0	1
696	1	0	3	0	3	999	999	999	0	0	1
697	999	999	999	999	999	999	999	999	0	1	0
699	1	0	2	0	3	999	999	999	0	0	1
700	2	0	3	0	3	999	999	999	0	0	1
701	1	0	3	0	3	999	999	999	0	0	1
702	0	0	3	1	3	999	999	999	0	0	1
703	999	999	999	999	999	999	999	999	0	1	0
704	999	999	999	999	999	999	999	999	0	1	0
705	1	0	3	999	999	999	999	999	0	0	1
706	1	1	1	1	2	0	3	999	0	0	1
719	0	1	1	1	1	0	2	999	0	0	1
737	1	1	1	0	3	999	999	999	0	0	1
741	999	999	999	999	999	999	999	999	0	1	0
12	2	1	3	1	1	1	1	0	1	0	0
99	2	1	1	1	1	1	1	2	0	0	1
413	1	0	2	1	2	0	2	999	0	0	1
419	2	1	3	0	2	999	999	999	0	0	1
421	2	1	1	1	3	1	1	1	0	0	1
423	1	0	3	0	3	999	999	999	0	0	1
426	2	1	3	1	3	1	1	0	1	0	0
456	0	0	2	0	2	999	999	999	0	0	1
482	1	1	3	1	3	0	2	999	1	0	0
483	1	1	3	1	1	0	2	999	1	0	0
537	1	1	3	1	3	1	3	0	1	0	0
546	1	1	1	1	1	0	2	999	0	0	1
559	1	1	1	1	3	1	1	1	0	0	1
608	1	1	1	1	2	0	2	999	0	0	1
609	1	0	2	1	2	0	3	999	0	0	1
642	1	1	1	0	3	999	999	999	0	0	1
644	1	0	3	0	3	999	999	999	0	0	1
645	1	1	3	0	2	0	2	999	1	0	0
646	0	999	999	999	999	999	999	999	0	1	0
647	1	1	3	1	2	1	1	0	1	0	0
650	1	1	3	1	3	0	2	999	1	0	0
652	1	0	3	1	3	0	3	999	0	0	1
654	2	0	2	1	1	1	1	1	0	0	1
657	2	1	3	1	3	1	3	0	1	0	0
659	1	0	3	1	2	0	3	999	0	0	1
661	1	0	3	1	3	0	3	999	0	0	1
662	999	999	999	999	999	999	999	999	0	1	0
663	1	1	3	1	3	1	2	0	1	0	0
664	2	1	3	0	2	999	999	999	1	0	0
665	1	1	3	1	2	0	1	999	0	0	1
666	1	0	2	1	3	1	3	2	1	0	0
667	1	0	3	0	3	999	999	999	0	0	1
668	1	1	3	1	1	1	1	0	1	0	0
742	2	0	3	0	3	999	999	999	0	0	1

## Sheet: Summer2014
CatalogID	At least 10% visible? (1,2, or 0 sides)	Skin lesions Present? (Overall) 1=yes; 0=no; 999= can't be determined	Certainty	RMA present? 1=yes; 0=no	Certainty	Are there RMA PVA? 1=yes; 0=no; 999=n/a	Certainty	Is RMA PVA the only thing present? 0=no; 1=maybe (uncertain about other); 2=yes; 999=no RMA PVA present to answer question	Retain for prevalence dataset? (presence = 1)	Indivs unable to score lesions	Presence = 0
12	999	999	999	999	999	999	999	999	0	1	0
20	999	999	999	999	999	999	999	999	0	1	0
125	1	1	3	0	3	999	999	999	1	0	0
130	1	0	2	0	2	999	999	999	0	0	1
143	1	0	2	0	2	999	999	999	0	0	1
365	1	1	1	0	2	999	999	999	0	0	1
374	1	1	3	0	1	999	999	999	1	0	0
384	1	0	3	1	1	999	999	999	0	0	1
392	1	1	2	1	2	0	2	999	0	0	1
399	1	1	2	1	1	0	3	999	1	0	0
405	1	1	2	1	3	1	1	1	0	0	1
412	1	1	1	1	1	0	3	999	0	0	1
421	2	1	2	0	3	999	999	999	0	0	1
422	1	1	3	1	1	0	3	999	1	0	0
423	999	999	999	999	999	999	999	999	0	1	0
482	2	1	1	1	3	1	1	0	0	0	1
487	999	999	999	999	999	999	999	999	0	1	0
495	999	999	999	999	999	999	999	999	0	1	0
536	999	999	999	999	999	999	999	999	0	1	0
537	2	1	3	1	3	0	2	0	1	0	0
539	999	999	999	999	999	999	999	999	0	1	0
565	2	0	2	0	2	999	999	999	0	0	1
573	999	999	999	999	999	999	999	999	0	1	0
595	999	999	999	999	999	999	999	999	0	1	0
599	1	0	2	1	1	0	1	999	0	0	1
617	1	1	1	1	1	999	999	999	0	0	1
627	1	1	1	1	1	999	999	999	0	0	1
645	2	1	3	0	2	999	999	999	1	0	0
646	1	1	3	0	2	999	999	999	1	0	0
656	2	1	2	1	2	1	1	1	0	0	1
660	999	999	999	999	999	999	999	999	0	1	0
663	1	1	3	1	3	1	2	0	1	0	0
709	1	1	2	0	1	999	999	999	0	0	1
710	2	1	3	1	2	1	2	0	1	0	0
711	1	0	2	1	1	0	2	999	0	0	1
714	1	1	2	999	999	999	999	999	0	0	1
731	1	0	2	1	2	0	2	999	0	0	1
735	2	1	1	1	3	1	1	1	0	0	1
763	1	1	1	1	1	0	1	999	0	0	1
764	2	0	3	0	3	999	999	999	0	0	1
42	1	0	2	0	2	999	999	999	0	0	1
200	1	0	2	1	1	0	2	999	0	0	1
206	999	999	999	999	999	999	999	999	0	1	0
373	1	0	2	0	2	999	999	999	0	0	1
375	1	0	2	1	1	1	1	999	0	0	1
379	0	1	2	1	2	1	2	1	1	0	0
380	1	1	3	1	2	1	2	0	1	0	0
382	999	999	999	999	999	999	999	999	0	1	0
386	0	0	2	0	2	999	999	999	0	0	1
448	999	999	999	999	999	999	999	999	0	1	0
465	1	0	3	0	3	999	999	999	0	0	1
468	1	1	2	0	2	999	999	999	0	0	1
477	999	999	999	999	999	999	999	999	0	1	0
479	2	0	3	1	1	999	999	999	0	0	1
513	1	0	3	0	2	999	999	999	0	0	1
547	1	1	1	1	2	0	3	999	0	0	1
564	1	0	3	0	3	999	999	999	0	0	1
571	2	1	3	1	3	1	1	0	1	0	0
607	1	1	1	0	2	999	999	999	0	0	1
608	0	0	2	1	3	0	2	999	0	0	1
609	0	0	2	0	2	999	999	999	0	0	1
629	2	1	1	0	2	999	999	999	0	0	1
651	0	999	999	999	999	999	999	999	0	1	0
652	2	0	2	1	1	0	2	999	0	0	1
655	2	1	1	1	1	0	2	999	0	0	1
659	2	1	1	1	1	0	2	999	0	0	1
666	1	1	1	1	1	0	3	999	0	0	1
667	1	1	1	0	2	999	999	999	0	0	1
671	1	0	3	0	3	999	999	999	0	0	1
675	999	999	999	999	999	999	999	999	0	1	0
676	999	999	999	999	999	999	999	999	0	1	0
683	1	1	3	1	3	0	3	999	1	0	0
684	2	1	2	1	1	0	2	999	0	0	1
697	999	999	999	999	999	999	999	999	0	1	0
717	1	0	3	0	2	999	999	999	0	0	1
788	1	0	3	0	2	999	999	999	0	0	1
805	999	999	999	999	999	999	999	999	0	1	0
815	1	1	1	1	2	0	2	999	0	0	1
816	999	999	999	999	999	999	999	999	0	1	0
849	1	0	3	0	3	999	999	999	0	0	1
850	1	0	3	0	3	999	999	999	0	0	1
851	999	999	999	999	999	999	999	999	0	1	0
854	2	0	2	0	2	999	999	999	0	0	1
880	1	0	3	1	2	0	3	999	0	0	1
19	0	1	2	0	2	999	999	999	0	0	1
168	999	999	999	999	999	999	999	999	0	1	0
169	0	0	3	0	3	999	999	999	0	0	1
364	1	1	2	1	3	1	1	1	0	0	1
366	999	999	999	999	999	999	999	999	0	1	0
367	1	1	1	1	1	0	1	999	0	0	1
378	999	999	999	999	999	999	999	999	0	1	0
393	999	999	999	999	999	999	999	999	0	1	0
401	1	1	2	1	1	1	1	0	0	0	1
402	1	0	3	0	3	999	999	999	0	0	1
403	0	999	999	999	999	999	999	999	0	1	0
404	999	999	999	999	999	999	999	999	0	1	0
408	1	0	1	1	2	0	1	999	0	1	0
414	0	1	2	1	1	1	1	1	0	0	1
419	2	1	1	0	2	999	999	999	0	0	1
435	1	1	1	0	2	999	999	999	0	0	1
437	2	0	2	0	2	999	999	999	0	0	1
458	1	0	2	1	2	0	2	999	0	0	1
469	1	0	3	0	3	999	999	999	0	0	1
474	1	1	1	0	2	999	999	999	0	0	1
490	1	0	3	1	1	0	3	999	0	0	1
507	1	1	1	0	2	999	999	999	0	0	1
518	999	999	999	999	999	999	999	999	0	1	0
540	999	999	999	999	999	999	999	999	0	1	0
575	999	999	999	999	999	999	999	999	0	1	0
615	1	1	2	1	1	0	2	999	0	0	1
654	2	1	3	0	2	999	999	999	1	0	0
662	999	999	999	999	999	999	999	999	0	1	0
688	0	1	1	1	3	1	1	1	0	0	1
689	1	0	3	0	2	999	999	999	0	0	1
690	0	0	2	0	2	999	999	999	0	0	1
696	1	0	2	0	2	999	999	999	0	0	1
703	1	1	2	0	1	999	999	999	0	0	1
713	2	1	3	0	2	999	999	999	0	0	1
716	1	1	1	1	1	0	2	999	0	0	1
747	0	1	3	0	2	999	999	999	1	0	0
760	2	1	3	1	2	1	2	0	1	0	0
817	1	1	2	1	2	0	2	999	0	0	1
852	1	0	3	0	3	999	999	999	0	0	1
853	1	0	2	0	2	999	999	999	0	0	1
855	1	1	3	0	2	999	999	999	0	0	1
869	1	0	3	0	3	999	999	999	0	0	1
878	1	1	3	1	2	0	2	999	1	0	0
879	1	0	3	0	3	999	999	999	0	0	1
883	1	1	1	1	3	0	3	999	0	0	1
884	1	0	2	1	2	0	2	999	0	0	1
885	1	1	1	0	2	999	999	999	0	0	1
890	1	0	2	0	2	999	999	999	0	0	1
894	999	999	999	999	999	999	999	999	0	1	0
933	1	1	3	1	3	1	3	0	1	0	0
983	1	1	1	1	1	1	1	0	0	0	1
991	999	999	999	999	999	999	999	999	0	1	0
1009	1	1	1	1	3	0	2	999	0	0	1
1040

## Sheet: Fall2014
CatalogID	At least 10% visible? (1,2, or 0 sides)	Skin lesions Present? (Overall) 1=yes; 0=no; 999= can't be determined	Certainty	RMA present? 1=yes; 0=no	Certainty	Are there RMA PVA? 1=yes; 0=no; 999=n/a	Certainty	Is RMA PVA the only thing present? 0=no; 1=maybe (uncertain about other); 2=yes; 999=no RMA PVA present to answer question	Retain for prevalence dataset? (presence = 1)	Indivs unable to score lesions	Presence = 0
365	2	1	2	1	3	1	1	1	0	0	1
366	1	0	2	1	1	0	3	999	0	0	1
367	1	1	3	1	1	1	1	0	1	0	0
376 (was 870)	2	1	3	1	3	1	1	0	1	0	0
378	1	0	3	0	3	999	999	999	0	0	1
392	1	0	3	1	2	0	3	999	0	0	1
402	999	999	999	999	999	999	999	999	0	1	0
403	999	999	999	999	999	999	999	999	0	1	0
404	0	1	1	1	2	0	3	999	0	0	1
412	2	1	1	1	3	0	3	999	0	0	1
431	999	999	999	999	999	999	999	999	0	1	0
437	999	999	999	999	999	999	999	999	0	1	0
438	1	1	1	1	1	0	1	999	0	0	1
439	1	1	1	0	3	999	999	999	0	0	1
441	1	0	3	1	3	0	3	999	0	0	1
457	2	0	3	1	3	1	1	0	0	0	1
462	1	0	2	0	2	999	999	999	0	0	1
463	999	999	999	999	999	999	999	999	0	1	0
464	2	1	3	1	2	0	2	999	0	0	1
465	1	1	3	1	3	0	2	999	1	0	0
468	999	999	999	999	999	999	999	999	0	1	0
470	2	1	3	1	2	1	1	0	1	0	0
471	1	1	1	1	2	0	2	999	0	0	1
474	1	0	3	1	1	0	3	999	0	0	1
482	2	1	3	1	1	1	1	0	1	0	0
483	2	1	2	1	2	1	1	1	0	0	1
495	999	999	999	999	999	999	999	999	0	1	0
496	1	0	2	0	2	999	999	999	0	0	1
504	1	1	1	1	3	0	3	999	0	0	1
546	2	1	1	1	3	1	1	1	0	0	1
557	1	1	1	0	2	999	999	999	0	0	1
599	1	0	1	1	1	0	1	999	0	1	0
627	1	0	3	0	3	999	999	999	0	0	1
642	0	0	2	1	1	1	1	1	0	0	1
650	2	1	3	1	2	1	1	0	1	0	0
660	2	1	2	1	3	1	2	0	1	0	0
662	2	1	3	0	2	999	999	999	1	0	0
677	2	1	2	1	3	0	2	999	1	0	0
683	1	0	3	0	3	999	999	999	0	0	1
684	999	999	999	999	999	999	999	999	0	1	0
690	1	0	2	1	1	0	2	999	0	0	1
707	2	1	3	1	3	1	2	0	1	0	0
716	2	0	2	1	3	0	2	999	0	0	1
717	1	1	1	1	1	0	2	999	0	0	1
726	2	1	1	1	1	0	2	999	0	0	1
785	999	999	999	999	999	999	999	999	0	1	0
817	999	999	999	999	999	999	999	999	0	1	0
825	1	1	1	1	1	1	1	1	0	0	1
826	1	1	1	0	1	999	999	999	0	0	1
842	2	1	2	1	3	1	1	0	1	0	0
849	1	0	2	0	2	999	999	999	0	0	1
854	999	999	999	999	999	999	999	999	0	1	0
884	2	0	3	0	3	999	999	999	0	0	1
885	1	1	1	0	1	999	999	999	0	0	1
890	1	1	1	1	3	0	2	999	0	0	1
892	1	1	2	1	2	1	1	0	1	0	0
897	1	0	2	0	2	999	999	999	0	0	1
898	1	0	2	1	2	0	3	999	0	0	1
899	1	0	2	1	1	0	2	999	0	0	1
900	1	1	1	1	1	0	2	999	0	0	1
901	1	1	1	0	2	999	999	999	0	0	1
902	999	999	999	999	999	999	999	999	0	1	0
903	1	0	2	0	2	999	999	999	0	0	1
905	1	0	2	0	2	999	999	999	0	0	1
906	1	0	3	0	3	999	999	999	0	0	1
939	2	1	1	0	2	999	999	999	0	0	1
940	2	1	3	1	3	999	999	999	1	0	0
942	1	1	1	1	1	0	2	999	0	0	1
943	1	1	3	0	3	999	999	999	1	0	0
972	999	999	999	999	999	999	999	999	0	1	0
973	999	999	999	999	999	999	999	999	0	1	0
992	999	999	999	999	999	999	999	999	0	1	0
993	0	1	1	0	1	999	999	999	0	0	1
994	2	0	2	1	3	0	3	999	0	0	1
995	2	1	1	0	2	999	999	999	0	0	1
1002	999	999	999	999	999	999	999	999	0	1	0
1045 (was 981)	999	999	999	999	999	999	999	999	0	1	0
18	2	0	3	1	1	0	2	999	0	0	1
373	1	0	1	0	1	999	999	999	0	1	0
382	1	0	3	0	2	999	999	999	0	0	1
390	0	1	2	1	2	1	1	0	1	0	0
399	1	0	3	0	2	999	999	999	0	0	1
419	2	0	2	0	2	999	999	999	0	0	1
421	2	0	2	1	3	0	3	999	0	0	1
423	1	0	3	0	3	999	999	999	0	0	1
511	1	1	3	1	3	1	1	0	1	0	0
513	1	1	3	1	2	0	3	999	1	0	0
559	1	1	3	1	1	1	3	0	1	0	0
582	1	0	1	0	1	999	999	999	0	1	0
607	1	1	1	0	2	999	999	999	0	0	1
644	1	0	2	0	2	999	999	999	0	0	1
645	2	1	3	1	2	0	2	999	1	0	0
646	2	0	3	0	3	999	999	999	0	0	1
647	2	1	1	1	1	0	3	999	0	0	1
659	1	1	1	1	1	1	1	1	0	0	1
714	1	0	2	0	2	999	999	999	0	0	1
944	1	1	3	0	3	999	999	999	1	0	0
12	1	0	3	0	3	999	999	999	0	0	1
374	2	1	2	1	3	0	2	999	0	0	1
405	1	1	2	1	1	0	1	999	0	0	1
629	1	1	3	0	2	999	999	999	1	0	0
634	1	1	3	0	2	999	999	999	1	0	0
635	1	1	1	1	3	0	2	999	0	0	1
663	1	1	2	1	1	0	1	1	1	0	0
670	2	1	3	0	2	999	999	999	1	0	0
671	1	1	3	1	3	0	2	999	0	0	1
680	1	1	2	0	2	999	999	999	0	0	1
699	2	1	3	0	2	999	999	999	1	0	0
724	1	999	999	999	999	999	999	999	0	1	0
728	1	1	1	0	2	999	999	999	0	0	1
750	1	1	1	0	2	999	999	999	0	0	1
763	2	1	3	1	2	1	2	0	1	0	0
784	1	0	3	0	3	999	999	999	0	0	1
789	1	1	2	1	2	1	2	1	0	0	1
796	1	0	2	0	2	999	999	999	0	0	1
855	2	1	3	1	3	1	3	0	1	0	0
860	2	0	2	0	2	999	999	999	0	0	1
877	1	1	3	1	3	1	3	0	1	0	0
948	1	1	1	1	1	0	2	999	0	0	1
949	2	1	2	1	2	0	2	0	0	0	1
950	2	1	3	1	1	0	2	999	1	0	0
951	2	1	3	1	2	0	2	999	1	0	0
953	1	0	2	1	3	0	3	999	0	0	1
970	2	1	1	1	1	0	2	999	0	0	1
1011	1	1	1	1	1	0	2	999	0	0	1
1012	1	1	1	999	999	999	999	999	0	0	1
954	999	999	999	999	999	999	999	999	0	1	0
